# Supplementary material for: Using multi-layer perceptron to identify origins of replication in eukaryotes via informative features
Source: BMC Bioinformatics. 2021 Oct 23;22:516. doi: 10.1186/s12859-021-04431-x (PMC8542328; doi:10.1186/s12859-021-04431-x)
Supplement: Supplementary file 1 — Additional file 1. PseKNC accuracy display when K changes. [file 12859_2021_4431_MOESM1_ESM.xlsx]

## Sheet: Sheet1
Additional file 1 PseKNC accuracy display when K changes
Species	K=1	K =2	K =3	K =4	K =5	K =6	Combination
H. sapiens	83.9	86.3	85.7	85.9	84.6	84.4667	85.9667
M. musculus	83.9333	84.5	84.0333	82.6	82.2333	82.4333	83.5
D. melanogaster	83.7667	84.1333	82.5	82.9333	81.1333	78.3667	83.0667
A. thaliana	89.835	90	89.681	89.604	89.57	89.2409	89.2409
P. pastoris	70.7746	70.3354	71.3028	74.2958	78.6972	82.48	80.71
S. pombe	99.65	99.52	98.13	99.69	99.42	99.09	98.93
K. lactis	91.0714	92.2619	92.5595	93.75	75.2976	59.5238	93.1607
