# Supplementary material for: Using multi-layer perceptron to identify origins of replication in eukaryotes via informative features
Source: BMC Bioinformatics. 2021 Oct 23;22:516. doi: 10.1186/s12859-021-04431-x (PMC8542328; doi:10.1186/s12859-021-04431-x)
Supplement: Supplementary file 2 — Additional file 2. Comparison of different feature extraction methods in different species. [file 12859_2021_4431_MOESM2_ESM.xlsx]

## Sheet: Sheet1
Additional file 2 Comparison of different feature extraction methods in different species
Species	TF-IDF	PseKNC-Ⅱ	Base-content
H. sapiens	88.63	88.1	69.3667
M. musculus	84.62	84.5	82.4333
D. melanogaster	84.75	84.1333	80.3
A. thaliana	90.6865	91.2547	89.505
P. pastoris	74.1197	82.48	67.4296
S. pombe	99.31	99.69	96.89
K. lactis	91.5408	94.4441	90.7738
